# Supplementary material for: Maternal Heat Stress Alters Expression of Genes Associated with Nutrient Transport Activity and Metabolism in Female Placentae from Mid-Gestating Pigs
Source: Int J Mol Sci. 2021 Apr 16;22(8):4147. doi: 10.3390/ijms22084147 (PMC8073098; doi:10.3390/ijms22084147)
Supplement: Supplementary file 1 [file ijms-22-04147-s001.zip]

Archive with 2 entries (2 files):
- Supplementary materials/Table S1_Gene ontology.xlsx
- Supplementary materials/Table S2_Pathways.xlsx
