# Supplementary material for: Maternal Heat Stress Alters Expression of Genes Associated with Nutrient Transport Activity and Metabolism in Female Placentae from Mid-Gestating Pigs
Source: Int J Mol Sci. 2021 Apr 16;22(8):4147. doi: 10.3390/ijms22084147 (PMC8073098; doi:10.3390/ijms22084147)
Supplement: Supplementary file 1 [file ijms-22-04147-s001.zip › Supplementary materials/Table S1_Gene ontology.xlsx]

## Sheet: Table S1
Table S1 Gene ontology enrichment analysis of downregulated genes (HS compared with CON)
Gene ontology category	Gene Ontology ID	Names	# genes in the reference list	# genes in the DEG list	# genes expected	Fold Enrichment (#genes in the DEG list/# genes expected	FDR	Associated genes
Molecular Function	GO:0005381	iron ion transmembrane transporter activity	6	2	0.04	50	0.0346	SLC40A1,SLC11A2
	GO:0015318	inorganic molecular entity transmembrane transporter activity	569	11	3.47	3.17	0.0307	NEDD4L,SLC20A1,SLC7A8,KCNK5,ATP1A1,SCNN1G,SLC11A2,SLC40A1,TRPM6,SLC45A3,SLC38A3
	GO:0022857	transmembrane transporter activity	739	13	4.51	2.88	0.0285	NEDD4L,SLC20A1,SLC7A8,KCNK5,LOC100152428,ATP1A1,SLC8B1,SCNN1G,SLC11A2,SLC40A1,TRPM6,SLC45A3,SLC38A3
	GO:0005215	transporter activity	839	17	5.12	2.73	0.0272	ATP1A1,SLC11A2,SLC8B1,SCNN1G,SLC20A1,TRPM6,SLC40A1,ATP8B1,HVCN1,LOC100152428,SLC2A2,SLC38A3,SLC7A8,GJB1,KCNK5,SLC45A3,SLC15A1
	GO:0008324	cation transmembrane transporter activity	438	10	2.67	3.74	0.0229	NEDD4L,KCNK5,ATP1A1,SLC8B1,SCNN1G,SLC11A2,SLC40A1,TRPM6,SLC45A3,SLC38A3
	GO:0015075	ion transmembrane transporter activity	601	11	3.67	3	0.0417	NEDD4L,SLC7A8,KCNK5,ATP1A1,SLC8B1,SCNN1G,SLC11A2,SLC40A1,TRPM6,SLC45A3,SLC38A3
	GO:0008373	sialyltransferase activity	18	4	0.11	45.52	4.34e-05	ST3GAL1,ST6GALNAC3,ST3GAL3,ST3GAL5
	GO:0016757	transferase activity, transferring glycosyl groups	163	10	0.99	10.05	2.92e-05	GBE1,B3GLCT,ST3GAL1,ST6GALNAC3,B3GNT7,B4GALT4,ST3GAL3,B4GALNT3,B3GNT5,ST3GAL5
	GO:0003824	catalytic activity	3939	59	24.03	2.12	2.56e-05	GPI,PRDX6,ATP1A1,NEDD4L,GNPTAB,PIK3C2B,LNPEP,GBE1,B3GLCT,CTSH,CTSV,SGPP1,CMAS,CAT,TRPM6,MAN2B1,RRAS2,NXN,PTGR1,ALDH9A1,LDHA,GGT1,PLA2G4D,DAPK2,CHPT1,GNA14,GLRX,ABHD6,ENTPD6,ATP13A3,ST3GAL1,LOC100152428,ST6GALNAC3,MYO1B,FGL2,MANBA,AMDHD1,B3GNT7,B4GALT4,CA14,ST3GAL3,CDS1,MX1,B4GALNT3,CDA,AK4,B3GNT5,ST3GAL5,LOC100521659,DEGS2,LGMN,LIPH,SGPP2,CYP4F22,CHST3,PAPSS2,FBP2,HAL,CHST8
	GO:0008375	acetylglucosaminyltransferase activity	35	3	0.21	14.05	0.0437	B3GLCT,B3GNT7,B3GNT5
	GO:0016758	transferase activity, transferring hexosyl groups	105	5	0.64	7.8	0.0282	B3GLCT,B4GALNT3,B3GNT7,B3GNT5,GBE1
	GO:0008194	UDP-glycosyltransferase activity	80	4	0.49	8.19	0.0433	B3GLCT,B4GALNT3,B3GNT7,B3GNT5
Biological Process	GO:0006023	aminoglycan biosynthetic process	19	3	0.12	25.88	0.0518	B3GNT7,B3GNT5,CHST3
	GO:1901135	carbohydrate derivative metabolic process	445	19	2.72	4.42	0.0499	GPI,GNPTAB,CTSV,CMAS,ABHD6,ST3GAL1,ST6GALNAC3,MANBA,B3GNT7,B4GALT4,ST3GAL3,CDA,AK4,B3GNT5,ST3GAL5,CHST3,PAPSS2,FBP2,CHST8
	GO:0016051	carbohydrate biosynthetic process	48	4	0.29	13.66	0.0508	B3GNT7,GPI,B3GNT5,FBP2
	GO:0005975	carbohydrate metabolic process	144	13	0.88	6.83	0.0485	GPI,GNPTAB,GBE1,MAN2B1,LDHA,ST6GALNAC3,MANBA,B3GNT7,B4GALT4,CHST3,SLC45A3,FBP2,CHST8
	GO:0009101	glycoprotein biosynthetic process	127	9	0.77	7.74	0.0443	ST3GAL1,ST6GALNAC3,B3GNT7,B4GALT4,ST3GAL3,B3GNT5,ST3GAL5,CHST3,CHST8
	GO:0009100	glycoprotein metabolic process	151	12	0.92	7.6	0.0373	GNPTAB,CTSV,ST3GAL1,ST6GALNAC3,MANBA,B3GNT7,B4GALT4,ST3GAL3,B3GNT5,ST3GAL5,CHST3,CHST8
	GO:0008610	lipid biosynthetic process	439	11	1.14	6.13	0.0449	ATP1A1,PIK3C2B,CHPT1,ABHD6,ST6GALNAC3,CDS1,ANXA1,DEGS2,LIPH,CYP4F22,SLC45A3
	GO:0006629	lipid metabolic process	1014	19	2.58	3.87	0.046	PRDX6,ATP1A1,PIK3C2B,SGPP1,CAT,ATP8B1,PTGR1,PLA2G4D,CHPT1,ABHD6,ST6GALNAC3,CDS1,ANXA1,LOC100521659,DEGS2,LIPH,SGPP2,CYP4F22,SLC45A3
	GO:0044255	cellular lipid metabolic process	799	17	2.23	4.48	0.0443	PRDX6,PIK3C2B,SGPP1,CAT,PTGR1,PLA2G4D,CHPT1,ABHD6,ST6GALNAC3,CDS1,ANXA1,LOC100521659,DEGS2,LIPH,SGPP2,CYP4F22,SLC45A3
Cellular Component	GO:1903561	extracellular vesicle	72	5	0.44	15.93	0.000468	GPRC5C,SLC11A2,SCNN1G,DEFB1,ANXA1
	GO:0043230	extracellular organelle	73	5	0.45	15.72	0.00034	GPRC5C,SLC11A2,SCNN1G,DEFB1,ANXA1
	GO:0031982	vesicle	1463	19	8.93	2.35	0.0252	CD164,PIK3C2B,NDRG1,LNPEP,GPRC5C,CTSH,SLC11A2,EHD1,CTSV,SCNN1G,SLC40A1,TBC1D2,GGT1,DEFB1,ABHD6,MYO1B,ANXA1,MX1,LGMN
	GO:0005903	brush border	71	5	0.43	11.54	0.0138	SLC11A2,TRPM6,SLC2A2,MYO1B,SLC15A1
	GO:0098862	cluster of actin-based cell projections	113	6	0.69	8.7	0.0144	SLC11A2,TRPM6,ATP8B1,SLC2A2,MYO1B,SLC15A1
	GO:0016323	basolateral plasma membrane	153	6	0.93	7.5	0.0143	ATP1A1,ITGA6,PDPN,SLC40A1,ANXA1,SLC7A8
	GO:0098590	plasma membrane region	796	18	4.86	3.91	0.000888	GPI,ATP1A1,ITGA6,SLC11A2,EHD1,PDPN,CTSV,TRPM6,SLC40A1,ATP8B1,TMEM231,SLC2A2,SLC38A3,ANXA1,MX1,SPRY2,SLC7A8,LHFPL4
	GO:0005886	plasma membrane	4814	50	29.37	1.7	0.0126	GPI,CD164,ATP1A1,ITGA6,NEDD4L,PIK3C2B,NDRG1,LNPEP,GPRC5C,SLC11A2,SLC8B1,CABP2,EHD1,PDPN,CTSV,SCNN1G,SLC20A1,TRPM6,RRAS2,IL13RA1,SLC40A1,ATP8B1,TMEM231,GGT1,GNA14,FAM174B,LGR4,GSDMA,HVCN1,ABHD6,DAAM1,PKP1,SLC2A2,MYO1B,CA14,SLC38A3,SEMA3C,LOC102159820,ANXA1,MX1,SPRY2,SLC7A8,LIPH,PTGER4,GJB1,KCNK5,GPR1,FBP2,SLC15A1,LHFPL4
	GO:0016020	membrane	9381	85	57.24	1.47	0.00116	GPI,CD164,ATP1A1,ITGA6,NEDD4L,GNPTAB,PIK3C2B,NDRG1,LNPEP,GPRC5C,B3GLCT,SLC11A2,SLC8B1,CABP2,EHD1,PDPN,CTSV,SCNN1G,SGPP1,CMAS,CAT,SLC20A1,TRPM6,MAN2B1,RRAS2,IL13RA1,MARVELD1,SLC40A1,ATP8B1,TMEM231,GGT1,APOLD1,CHPT1,GNA14,DRAM1,FAM174B,LGR4,GSDMA,DEFB1,HVCN1,IL21R,ABHD6,IGSF3,DAAM1,PKP1,ENTPD6,ATP13A3,ST3GAL1,LOC100152428,SLC2A2,ST6GALNAC3,BRI3BP,MYO1B,B3GNT7,B4GALT4,CA14,ST3GAL3,ANKRD22,SLC38A3,CD…
	GO:0071944	cell periphery	4917	50	30	1.67	0.0129	GPI,CD164,ATP1A1,ITGA6,NEDD4L,PIK3C2B,NDRG1,LNPEP,GPRC5C,SLC11A2,SLC8B1,CABP2,EHD1,PDPN,CTSV,SCNN1G,SLC20A1,TRPM6,RRAS2,IL13RA1,SLC40A1,ATP8B1,TMEM231,GGT1,GNA14,FAM174B,LGR4,GSDMA,HVCN1,ABHD6,DAAM1,PKP1,SLC2A2,MYO1B,CA14,SLC38A3,SEMA3C,LOC102159820,ANXA1,MX1,SPRY2,SLC7A8,LIPH,PTGER4,GJB1,KCNK5,GPR1,FBP2,SLC15A1,LHFPL4
	GO:0016324	apical plasma membrane	234	10	1.43	7	0.000889	ATP1A1,SLC11A2,PDPN,CTSV,TRPM6,ATP8B1,SLC2A2,SLC38A3,ANXA1,SLC7A8
	GO:0045177	apical part of cell	289	11	1.76	6.24	0.00101	ATP1A1,SLC11A2,PDPN,CTSV,TRPM6,ATP8B1,SLC2A2,SLC38A3,ANXA1,SLC7A8,LGMN
	GO:0031253	cell projection membrane	201	7	1.23	5.71	0.0232	GPI,SLC11A2,EHD1,TRPM6,TMEM231,SPRY2,SLC7A8
	GO:0005764	lysosome	337	9	2.06	4.38	0.023	PRDX6,CD164,CTSH,SLC11A2,CTSV,DRAM1,ABHD6,MANBA,LGMN
	GO:0000323	lytic vacuole	337	9	2.06	4.38	0.0241	PRDX6,CD164,CTSH,SLC11A2,CTSV,DRAM1,ABHD6,MANBA,LGMN
	GO:0005737	cytoplasm	8924	76	54.45	1.43	0.0118	GPI,PRDX6,CD164,STAT1,NEDD4L,GNPTAB,PIK3C2B,NDRG1,MDFIC,LNPEP,GBE1,CTSH,SLC11A2,SLC8B1,CABP2,EHD1,CTSV,SGPP1,CAT,MAN2B1,SLC40A1,PRRX1,ATP8B1,TBC1D2,PTGR1,ALDH9A1,LDHA,PLA2G4D,APOLD1,DAPK2,CHPT1,DRAM1,FAM174B,SERGEF,GSDMA,GLRX,ABHD6,CEBPB,DAAM1,WDR63,PKP1,ENTPD6,ST3GAL1,SLC2A2,ST6GALNAC3,BRI3BP,MYO1B,MANBA,AMDHD1,B3GNT7,B4GALT4,ST3GAL3,CDS1,TFAP2C,FABP5,NR4A2,ANXA1,MX1,SPRY2,B4GALNT3,CDA,AK4,B3GNT…
	GO:0048471	perinuclear region of cytoplasm	418	10	2.55	4.31	0.0113	PRDX6,STAT1,NDRG1,LNPEP,SLC11A2,EHD1,GSDMA,MYO1B,MX1,LGMN
	GO:0005794	Golgi apparatus	1093	17	6.67	2.7	0.0161	GNPTAB,CABP2,ATP8B1,CHPT1,FAM174B,ENTPD6,ST3GAL1,ST6GALNAC3,MYO1B,B3GNT7,B4GALT4,ST3GAL3,B4GALNT3,B3GNT5,ST3GAL5,CHST3,CHST8
	GO:0012505	endomembrane system	3025	33	18.46	1.9	0.0148	CD164,GNPTAB,NDRG1,CTSH,SLC11A2,CABP2,EHD1,CTSV,SGPP1,SLC40A1,ATP8B1,CHPT1,FAM174B,ABHD6,ENTPD6,ST3GAL1,ST6GALNAC3,MYO1B,B3GNT7,B4GALT4,ST3GAL3,CDS1,ANXA1,MX1,B4GALNT3,B3GNT5,ST3GAL5,DEGS2,LGMN,SGPP2,CYP4F22,CHST3,CHST8
	GO:0098588	bounding membrane of organelle	1116	16	6.81	2.5	0.035	GPI,GNPTAB,NDRG1,SLC11A2,EHD1,CAT,MAN2B1,TMEM231,ABHD6,MYO1B,B3GNT7,B4GALT4,B4GALNT3,B3GNT5,CHST3,CHST8
	GO:0031090	organelle membrane	2114	26	12.9	2.17	0.0136	GPI,ATP1A1,GNPTAB,NDRG1,LNPEP,SLC11A2,SLC8B1,EHD1,SGPP1,CAT,MAN2B1,TMEM231,CHPT1,ABHD6,MYO1B,B3GNT7,B4GALT4,CDS1,MX1,B4GALNT3,B3GNT5,DEGS2,SGPP2,CYP4F22,CHST3,CHST8
