# Supplementary material for: Maternal Heat Stress Alters Expression of Genes Associated with Nutrient Transport Activity and Metabolism in Female Placentae from Mid-Gestating Pigs
Source: Int J Mol Sci. 2021 Apr 16;22(8):4147. doi: 10.3390/ijms22084147 (PMC8073098; doi:10.3390/ijms22084147)
Supplement: Supplementary file 1 [file ijms-22-04147-s001.zip › Supplementary materials/Table S2_Pathways.xlsx]

## Sheet: Table S2
Table S2. Pathway enrichment analysis of downregulated genes (HS compared with CON)
Pathways	Names	Pathway ID	False discoery rate (FDR)	Number of genes enriched	Associated genes
Reactome pathways	Lysosomal oligosaccharide catabolism	R-SSC-8853383	0.042	2	MAN2B1,MANBA
	* Metabolism of carbohydrates	R-SSC-71387	0	10	ST3GAL3,MANBA,B3GNT7,PAPSS2,CHST6,B4GALT4,MAN2B1,FBP2,GBE1,CHST3
	Keratan sulfate biosynthesis	R-SSC-2022854	0.007	4	ST3GAL3,B3GNT7,CHST6,B4GALT4
	* Glycosaminoglycan metabolism	R-SSC-1630316	0.008	6	ST3GAL3,B3GNT7,PAPSS2,CHST6,B4GALT4,CHST3
	Sialic acid metabolism	R-SSC-4085001	0.009	4	ST6GALNAC3,ST3GAL3,ST3GAL5,CMAS
	* Synthesis of substrates in N-glycan biosythesis	R-SSC-446219	0.043	4	ST6GALNAC3,ST3GAL3,ST3GAL5,CMAS
	O-linked glycosylation of mucins	R-SSC-913709	0.043	4	ST6GALNAC3,ST3GAL3,B3GNT7,B3GNT5
	* O-linked glycosylation	R-SSC-5173105	0.044	5	ST6GALNAC3,B3GLCT,ST3GAL3,B3GNT7,B3GNT5
	Transport of inorganic cations/anions and amino acids/oligopeptides	R-SSC-425393	0.039	5	SLC15A1,SLC20A1,SLC7A8,SLC8B1,SLC38A3
	* SLC-mediated transmembrane transport	R-SSC-425407	0.008	9	SLC15A1,SLC2A2,SLC20A1,SLC7A8,SLC8B1,SLC11A2,SLC40A1,SLC45A3,SLC38A3
KEGG pathways	Metabolic pathways	KEGG:01100	0.001	31	GPI,PRDX6,PIK3C2B,GBE1,SGPP1,CMAS,CAT,ALDH9A1,LDHA,GGT1,PLA2G4D,CHPT1,ENTPD6,ST3GAL1,ST6GALNAC3,AMDHD1,CA14,ST3GAL3,CDS1,B4GALNT3,CDA,AK4,B3GNT5,ST3GAL5,LOC100521659,DEGS2,SGPP2,PAPSS2,FBP2,HAL,CHST8
	Lysosome	KEGG:04142	0.002	8	CD164,GNPTAB,CTSH,SLC11A2,CTSV,MAN2B1,MANBA,LGMN
	Glycosaminoglycan biosynthesis - keratan sulfate	KEGG:00533	0.027	3	ST3GAL1,B3GNT7,ST3GAL3
	Glycosphingolipid biosynthesis - ganglio series	KEGG:00604	0.034	3	ST3GAL1,ST6GALNAC3,ST3GAL5
* Where multiple GO terms with loose hierarchy are significantly enriched, a broad ‘parent’ term and a associated ‘child’ term above are listed.
